# Supplementary material for: A First‐In‐Class Antibody Enabling Detection of Altered Peripheral Non‐Phosphorylated Clusterin With Translational Potential in Dementia
Source: FASEB J. 2026 Jul 14;40(14):e72124. doi: 10.1096/fj.202601699RR (PMC13366287; doi:10.1096/fj.202601699RR)
Supplement: Supplementary file 1 — Table S1: Demographic statistics of dementia and PD patients. [file FSB2-40-e72124-s002.xlsx]

## Sheet: Sheet1
non-demented		dementia
gender (number)	average age [range]	gender (number)	average age [range]
Male (n=9)	67.8 [63,77]	Male (n=9)	68.0 [56,76]
Female (n=13)	65.6 [62,72]	Female (n=13)	66.8 [55,84]
non-Parkinson		Parkinson
gender (number)	average age [range]	gender (number)	average age [range]
Male (n=9)	61.6 [50,69]	Male (n=9)	62.2 [46,70]
Female (n=11)	60.7 [50,70]	Female (n=11)	60.7 [46,70]
