# Supplementary material for: A First‐In‐Class Antibody Enabling Detection of Altered Peripheral Non‐Phosphorylated Clusterin With Translational Potential in Dementia
Source: FASEB J. 2026 Jul 14;40(14):e72124. doi: 10.1096/fj.202601699RR (PMC13366287; doi:10.1096/fj.202601699RR)
Supplement: Supplementary file 2 — Table S2: CVs of ELISA for each sample. [file FSB2-40-e72124-s001.xlsx]

## Sheet: Sheet1
Samples	CV
NON-DEMENTIA-1	0.04355
NON-DEMENTIA-2	0.0763621
NON-DEMENTIA-3	0.0863962
NON-DEMENTIA-4	0.0635531
NON-DEMENTIA-5	0.00519935
NON-DEMENTIA-6	0.0776962
NON-DEMENTIA-7	0.0745529
NON-DEMENTIA-8	0.0409456
NON-DEMENTIA-9	0.00419807
NON-DEMENTIA-10	0.0249015
NON-DEMENTIA-11	0.00288617
NON-DEMENTIA-12	0.0641
NON-DEMENTIA-13	0.0997968
NON-DEMENTIA-14	0.0567625
NON-DEMENTIA-15	0.12632
NON-DEMENTIA-16	0.0328958
NON-DEMENTIA-17	0.0257722
NON-DEMENTIA-18	0.0321878
NON-DEMENTIA-19	0.00850975
NON-DEMENTIA-20	0.0232488
NON-DEMENTIA-21	0.00620499
NON-DEMENTIA-22	0.0636563
DEMENTIA-1	0.0555634
DEMENTIA-2	0.0706967
DEMENTIA-3	0.0619979
DEMENTIA-4	0.00135075
DEMENTIA-5	0.0803533
DEMENTIA-6	0.0109861
DEMENTIA-7	0.0344015
DEMENTIA-8	0.0490419
DEMENTIA-9	0.0275433
DEMENTIA-10	0.015272
DEMENTIA-11	0.0384851
DEMENTIA-12	0.00779616
DEMENTIA-13	0.0535646
DEMENTIA-14	0.0574995
DEMENTIA-15	0.0481672
DEMENTIA-16	0.00351215
DEMENTIA-17	0.0907855
DEMENTIA-18	0.0509715
DEMENTIA-19	0.007015
DEMENTIA-20	0.050611
DEMENTIA-21	0.0212975
DEMENTIA-22	0.0161698
